# Supplementary material for: Paeoniflorin Alleviates Cisplatin-Induced Diminished Ovarian Reserve by Restoring the Function of Ovarian Granulosa Cells via Activating FSHR/cAMP/PKA/CREB Signaling Pathway
Source: Molecules. 2023 Dec 15;28(24):8123. doi: 10.3390/molecules28248123 (PMC10745843; doi:10.3390/molecules28248123)
Supplement: Supplementary file 1 [file molecules-28-08123-s001.zip]

Archive with 1 entries (1 files):
- molecules-2661740-supplementary.pdf
